# Supplementary material for: Insights into the Mechanism of Bipolar Electrodeposition of Au Films and Its Application in Visual Detection of Prostate Specific Antigens
Source: Biosensors (Basel). 2023 Jan 19;13(2):158. doi: 10.3390/bios13020158 (PMC9953799; doi:10.3390/bios13020158)
Supplement: Supplementary file 1 [file biosensors-13-00158-s001.zip]

Archive with 3 entries (3 files):
- SI-2022-12-12.pdf
- Video S1.avi
- Video S2.avi
